# Supplementary material for: Persistent Changes of Peripheral Blood Lymphocyte Subsets in Patients with Oral Squamous Cell Carcinoma
Source: Healthcare (Basel). 2022 Feb 10;10(2):342. doi: 10.3390/healthcare10020342 (PMC8872623; doi:10.3390/healthcare10020342)
Supplement: Supplementary file 1 [file healthcare-10-00342-s001.zip]

Archive with 1 entries (1 files):
- healthcare-1569655-supplementary.pdf
